# Supplementary material for: Assessing the Relationship between the Gut Microbiota and Inflammatory Bowel Disease Therapeutics: A Systematic Review
Source: Pathogens. 2023 Feb 6;12(2):262. doi: 10.3390/pathogens12020262 (PMC9965214; doi:10.3390/pathogens12020262)
Supplement: Supplementary file 1 [file pathogens-12-00262-s001.zip]

Archive with 1 entries (1 files):
- pathogens-2060850-supplementary.pdf
